# Supplementary material for: Deep-Dwelling Populations of Mediterranean Corallium rubrum and Eunicella cavolini: Distribution, Demography, and Co-Occurrence
Source: Biology (Basel). 2022 Feb 20;11(2):333. doi: 10.3390/biology11020333 (PMC8869470; doi:10.3390/biology11020333)
Supplement: Supplementary file 1 [file biology-11-00333-s001.zip]

Archive with 1 entries (1 files):
- biology-1559894-supplementary.pdf
